# Supplementary material for: Time-Resolved X-ray Observation of Intracellular Crystallized Protein in Living Animal
Source: Int J Mol Sci. 2023 Nov 29;24(23):16914. doi: 10.3390/ijms242316914 (PMC10706802; doi:10.3390/ijms242316914)
Supplement: Supplementary file 1 [file ijms-24-16914-s001.zip]

Archive with 1 entries (1 files):
- ijms-2719529-supplementary.pdf
